# Supplementary material for: Information amount, accuracy, and relevance of generative artificial intelligence platforms’ answers regarding learning objectives of medical arthropodology evaluated in English and Korean queries in December 2023: a descriptive study
Source: J Educ Eval Health Prof. 2023 Dec 28;20:39. doi: 10.3352/jeehp.2023.20.39 (PMC11893187; doi:10.3352/jeehp.2023.20.39)
Supplement: Supplementary file 2 [file jeehp-20-39-dataset2.xlsx]

## Sheet: by_learning_objectives
No.	Language	AI	inaccurate pieces of info	irrelevant pieces of info	Total information amount	Accuracy	Degree of relevance
1	English	Bard	0	0	7	1	1
1	Korean	Bard	2	1	6	0.666667	0.833333
1	Egnlish	bing	1	0	5	0.8	1
1	Korean	bing	1	0	4	0.75	1
1	Egnlish	Claude	2	3	6	0.666667	0.5
1	Korean	Claude	3	3	6	0.5	0.5
1	Egnlish	ClovaX	1	0	7	0.857143	1
1	Korean	ClovaX	1	0	7	0.857143	1
1	Egnlish	GPT	0	0	8	1	1
1	Korean	GPT	0	0	6	1	1
1	Egnlish	Wrnt	0	0	5	1	1
1	Korean	Wrnt	3	3	3	0	0
2	Egnlish	Bard	0	0	14	1	1
2	Korean	Bard	1	0	12	0.916667	1
2	Egnlish	bing	2	0	9	0.777778	1
2	Korean	bing	2	3	6	0.666667	0.5
2	Egnlish	Claude	0	0	9	1	1
2	Korean	Claude	2	0	5	0.6	1
2	Egnlish	ClovaX	0	0	0	0	0
2	Korean	ClovaX	2	0	7	0.714286	1
2	Egnlish	GPT	0	0	12	1	1
2	Korean	GPT	0.5	0	6	0.916667	1
2	Egnlish	Wrnt	0	0	6	1	1
2	Korean	Wrnt	0	0	6	1	1
3	Egnlish	Bard	0	0	11	1	1
3	Korean	Bard	0	0	11	1	1
3	Egnlish	bing	0	0.5	9	1	0.944444
3	Korean	bing	1	1	7	0.857143	0.857143
3	Egnlish	Claude	0	0	8	1	1
3	Korean	Claude	0	1.5	8	1	0.8125
3	Egnlish	ClovaX	1	2	10	0.9	0.8
3	Korean	ClovaX	0.5	0	8	0.9375	1
3	Egnlish	GPT	0	0	9	1	1
3	Korean	GPT	0	1	6	1	0.833333
3	Egnlish	Wrnt	0	0	5	1	1
3	Korean	Wrnt	1	0	7	0.857143	1
4	Egnlish	Bard	0	0	3	1	0.333333
4	Korean	Bard	2	0	7	0.714286	1
4	Egnlish	bing	2	0	4	0.5	1
4	Korean	bing	0	0	4	1	1
4	Egnlish	Claude	2	3	6	0.666667	0.5
4	Korean	Claude	3	2	4	0.25	0.5
4	Egnlish	ClovaX	1	0	4	0.75	1
4	Korean	ClovaX	1	0	4	0.75	1
4	Egnlish	GPT	1	0	2	0.5	1
4	Korean	GPT	1	0	2	0.5	1
4	Egnlish	Wrnt	0	3	3	1	0
4	Korean	Wrnt	0	0	3	1	1
5	Egnlish	Bard	5	6	28	0.821429	0.785714
5	Korean	Bard	10	0	24	0.583333	1
5	Egnlish	bing	2	0	16	0.875	1
5	Korean	bing	0	2	8	1	0.75
5	Egnlish	Claude	0	3	17	1	0.823529
5	Korean	Claude	6	10	15	0.6	0.333333
5	Egnlish	ClovaX	1	0	11	0.909091	1
5	Korean	ClovaX	4	0	14	0.714286	1
5	Egnlish	GPT	0	2	18	1	0.888889
5	Korean	GPT	2	0	13	0.846154	1
5	Egnlish	Wrnt	5	0	13	0.615385	1
5	Korean	Wrnt	4	3	11	0.636364	0.727273
6	Egnlish	Bard	5	0	13	0.615385	1
6	Korean	Bard	12	14	17	0.294118	0.176471
6	Egnlish	bing	1	3	6	0.833333	0.5
6	Korean	bing	3	5	5	0.4	0
6	Egnlish	Claude	0	0	7	1	1
6	Korean	Claude	2	0	6	0.666667	1
6	Egnlish	ClovaX	3	0	10	0.7	1
6	Korean	ClovaX	1	0	10	0.9	1
6	Egnlish	GPT	0	0	13	1	1
6	Korean	GPT	0	0	13	1	1
6	Egnlish	Wrnt	1	4	10	0.9	0.6
6	Korean	Wrnt	3	4	9	0.666667	0.555556
7	Egnlish	Bard	0	0	24	1	1
7	Korean	Bard	1	0	18	0.944444	1
7	Egnlish	bing	0	0	10	1	1
7	Korean	bing	0	0	13	1	1
7	Egnlish	Claude	1	0	15	0.933333	1
7	Korean	Claude	2	0	11	0.818182	1
7	Egnlish	ClovaX	3	0	11	0.727273	1
7	Korean	ClovaX	3	0	11	0.727273	1
7	Egnlish	GPT	0	0	19	1	1
7	Korean	GPT	0.5	0	16	0.96875	1
7	Egnlish	Wrnt	0	0	15	1	1
7	Korean	Wrnt	3	1	9	0.666667	0.888889

## Sheet: by AI
No.	Language	AI	inaccurate info	unrelated info	info amoutn	accuracy	Relevance
1	Korean	Bard	2	1	6	0.666667	0.833333
1	English	Bard	0	0	7	1	1			Bard	Bing	Claude	ClovaX	GPT	Wrnt
2	Korean	Bard	1	0	12	0.916667	1		info amoun	195	106	123	114	143	105
2	English	Bard	0	0	14	1	1		proporiton of info	0.248092	0.13486	0.156489	0.145038	0.181934	0.133588
3	Korean	Bard	0	0	11	1	1		rank	1	5	3	4	2	6
3	English	Bard	0	0	11	1	1		accuracy	0.805128	0.858491	0.813008	0.802632	0.965035	0.809524
4	Korean	Bard	2	0	7	0.714286	1		relevance	0.892308	0.863208	0.792683	0.982456	0.979021	0.828571
4	English	Bard	0	0	3	1	0.333333		quality	1.69744	1.7217	1.60569	1.78509	1.94406	1.6381
5	Korean	Bard	10	0	24	0.583333	1		rank	4	3	6	2	1	5
5	English	Bard	5	6	28	0.821429	0.785714
6	Korean	Bard	12	14	17	0.294118	0.176471
6	English	Bard	5	0	13	0.615385	1
7	Korean	Bard	1	0	18	0.944444	1
7	English	Bard	0	0	24	1	1
			38	21	195	0.805128	0.892308
1	Korean	bing	1	0	4	0.75	1
1	English	bing	1	0	5	0.8	1
2	Korean	bing	2	3	6	0.666667	0.5
2	English	bing	2	0	9	0.777778	1
3	Korean	bing	1	1	7	0.857143	0.857143
3	English	bing	0	0.5	9	1	0.944444
4	Korean	bing	0	0	4	1	1
4	English	bing	2	0	4	0.5	1
5	Korean	bing	0	2	8	1	0.75
5	English	bing	2	0	16	0.875	1
6	Korean	bing	3	5	5	0.4	0
6	English	bing	1	3	6	0.833333	0.5
7	Korean	bing	0	0	13	1	1
7	English	bing	0	0	10	1	1
			15	14.5	106	0.858491	0.863208
1	Korean	Claude	3	3	6	0.5	0.5
1	English	Claude	2	3	6	0.666667	0.5
2	Korean	Claude	2	0	5	0.6	1
2	English	Claude	0	0	9	1	1
3	Korean	Claude	0	1.5	8	1	0.8125
3	English	Claude	0	0	8	1	1
4	Korean	Claude	3	2	4	0.25	0.5
4	English	Claude	2	3	6	0.666667	0.5
5	Korean	Claude	6	10	15	0.6	0.333333
5	English	Claude	0	3	17	1	0.823529
6	Korean	Claude	2	0	6	0.666667	1
6	English	Claude	0	0	7	1	1
7	Korean	Claude	2	0	11	0.818182	1
7	English	Claude	1	0	15	0.933333	1
			23	25.5	123	0.813008	0.792683
1	Korean	Clova X	1	0	7	0.857143	1
1	English	Clova X	1	0	7	0.857143	1
2	Korean	Clova X	2	0	7	0.714286	1
2	English	Clova X	0	0	0	0	0
3	Korean	Clova X	0.5	0	8	0.9375	1
3	English	Clova X	1	2	10	0.9	0.8
4	Korean	Clova X	1	0	4	0.75	1
4	English	Clova X	1	0	4	0.75	1
5	Korean	Clova X	4	0	14	0.714286	1
5	English	Clova X	1	0	11	0.909091	1
6	Korean	Clova X	1	0	10	0.9	1
6	English	Clova X	3	0	10	0.7	1
7	Korean	Clova X	3	0	11	0.727273	1
7	English	Clova X	3	0	11	0.727273	1
			22.5	2	114	0.802632	0.982456
1	Korean	GPT	0	0	6	1	1
1	English	GPT	0	0	8	1	1
2	Korean	GPT	0.5	0	6	0.916667	1
2	English	GPT	0	0	12	1	1
3	Korean	GPT	0	1	6	1	0.833333
3	English	GPT	0	0	9	1	1
4	Korean	GPT	1	0	2	0.5	1
4	English	GPT	1	0	2	0.5	1
5	Korean	GPT	2	0	13	0.846154	1
5	English	GPT	0	2	18	1	0.888889
6	Korean	GPT	0	0	13	1	1
6	English	GPT	0	0	13	1	1
7	Korean	GPT	0.5	0	16	0.96875	1
7	English	GPT	0	0	19	1	1
			5	3	143	0.965035	0.979021
1	Korean	Wrnt	3	3	3	0	0
1	English	Wrnt	0	0	5	1	1
2	Korean	Wrnt	0	0	6	1	1
2	English	Wrnt	0	0	6	1	1
3	Korean	Wrnt	1	0	7	0.857143	1
3	English	Wrnt	0	0	5	1	1
4	Korean	Wrnt	0	0	3	1	1
4	English	Wrnt	0	3	3	1	0
5	Korean	Wrnt	4	3	11	0.636364	0.727273
5	English	Wrnt	5	0	13	0.615385	1
6	Korean	Wrnt	3	4	9	0.666667	0.555556
6	English	Wrnt	1	4	10	0.9	0.6
7	Korean	Wrnt	3	1	9	0.666667	0.888889
7	English	Wrnt	0	0	15	1	1
			20	18	105	0.809524	0.828571

## Sheet: comparision by language
No.	Lanugage	AI	inaccurate pieces of info	irrelevnat pieces of info	Total info amount	Accuracy	Relevance
1	영	Bard	0	0	7	1	1
2	영	Bard	0	0	14	1	1			English	Korean
3	영	Bard	0	0	11	1	1		Infoi amoutn	418	377
4	영	Bard	0	0	3	1	0.333333		accuracy	0.904306	0.770557
5	영	Bard	5	6	28	0.821429	0.785714		relevance	0.929426	0.852785
6	영	Bard	5	0	13	0.615385	1
7	영	Bard	0	0	24	1	1
1	영	bing	1	0	5	0.8	1
2	영	bing	2	0	9	0.777778	1
3	영	bing	0	0.5	9	1	0.944444
4	영	bing	2	0	4	0.5	1
5	영	bing	2	0	16	0.875	1
6	영	bing	1	3	6	0.833333	0.5
7	영	bing	0	0	10	1	1
1	영	Claude	2	3	6	0.666667	0.5
2	영	Claude	0	0	9	1	1
3	영	Claude	0	0	8	1	1
4	영	Claude	2	3	6	0.666667	0.5
5	영	Claude	0	3	17	1	0.823529
6	영	Claude	0	0	7	1	1
7	영	Claude	1	0	15	0.933333	1
1	영	Clova X	1	0	7	0.857143	1
2	영	Clova X	0	0	0	0	0
3	영	Clova X	1	2	10	0.9	0.8
4	영	Clova X	1	0	4	0.75	1
5	영	Clova X	1	0	11	0.909091	1
6	영	Clova X	3	0	10	0.7	1
7	영	Clova X	3	0	11	0.727273	1
1	영	GPT	0	0	8	1	1
2	영	GPT	0	0	12	1	1
3	영	GPT	0	0	9	1	1
4	영	GPT	1	0	2	0.5	1
5	영	GPT	0	2	18	1	0.888889
6	영	GPT	0	0	13	1	1
7	영	GPT	0	0	19	1	1
1	영	Wrnt	0	0	5	1	1
2	영	Wrnt	0	0	6	1	1
3	영	Wrnt	0	0	5	1	1
4	영	Wrnt	0	3	3	1	0
5	영	Wrnt	5	0	13	0.615385	1
6	영	Wrnt	1	4	10	0.9	0.6
7	영	Wrnt	0	0	15	1	1
			40	29.5	418	0.904306	0.929426
1	한	Bard	2	1	6	0.666667	0.833333
2	한	Bard	1	0	12	0.916667	1
3	한	Bard	0	0	11	1	1
4	한	Bard	2	0	7	0.714286	1
5	한	Bard	10	0	24	0.583333	1
6	한	Bard	12	14	17	0.294118	0.176471
7	한	Bard	1	0	18	0.944444	1
1	한	bing	1	0	4	0.75	1
2	한	bing	2	3	6	0.666667	0.5
3	한	bing	1	1	7	0.857143	0.857143
4	한	bing	0	0	4	1	1
5	한	bing	0	2	8	1	0.75
6	한	bing	3	5	5	0.4	0
7	한	bing	0	0	13	1	1
1	한	Claude	3	3	6	0.5	0.5
2	한	Claude	2	0	5	0.6	1
3	한	Claude	0	1.5	8	1	0.8125
4	한	Claude	3	2	4	0.25	0.5
5	한	Claude	6	10	15	0.6	0.333333
6	한	Claude	2	0	6	0.666667	1
7	한	Claude	2	0	11	0.818182	1
1	한	Clova X	1	0	7	0.857143	1
2	한	Clova X	2	0	7	0.714286	1
3	한	Clova X	0.5	0	8	0.9375	1
4	한	Clova X	1	0	4	0.75	1
5	한	Clova X	4	0	14	0.714286	1
6	한	Clova X	1	0	10	0.9	1
7	한	Clova X	3	0	11	0.727273	1
1	한	GPT	0	0	6	1	1
2	한	GPT	0.5	0	6	0.916667	1
3	한	GPT	0	1	6	1	0.833333
4	한	GPT	1	0	2	0.5	1
5	한	GPT	2	0	13	0.846154	1
6	한	GPT	0	0	13	1	1
7	한	GPT	0.5	0	16	0.96875	1
1	한	Wrnt	3	3	3	0	0
2	한	Wrnt	0	0	6	1	1
3	한	Wrnt	1	0	7	0.857143	1
4	한	Wrnt	0	0	3	1	1
5	한	Wrnt	4	3	11	0.636364	0.727273
6	한	Wrnt	3	4	9	0.666667	0.555556
7	한	Wrnt	3	1	9	0.666667	0.888889
7	한	Wrnt	3	1	9	0.666667	0.888889
			86.5	55.5	377	0.770557	0.852785

## Sheet: by AI and language
No	Languae	AI	inaccurate pieces of info	irrelevnat pieces of info	Total info amount	Accuracy	Relevance		Quantitative analysis
1	English	Bard	0	0	7	1	1			Bard		Bing		Claude		Clova X		GPT		Wrtn
2	English	Bard	0	0	14	1	1			Egnlish	Korean	Egnlish	Korean	Egnlish	Korean	Egnlish	Korean	Egnlish	Korean	Egnlish	Korean
3	English	Bard	0	0	11	1	1		Info amount	100	95	59	47	68	55	53	61	81	62	59	48
4	English	Bard	0	0	3	1	0.333333		Relative info amount	0.238095	0.258152	0.140476	0.127717	0.161905	0.149457	0.12619	0.165761	0.192857	0.168478	0.140476	0.130435
5	English	Bard	5	6	28	0.821429	0.785714		Rank	1	1	4	6	3	4	6	3	2	2	4	5
6	English	Bard	5	0	13	0.615385	1
7	English	Bard	0	0	24	1	1		Qualitative analysis
			10	6	100	0.9	0.94			Bard		Bing		Claude		Clova X		GPT		Wrtn
1	Korean	Bard	2	1	6	0.666667	0.833333		Accuracy	0.9	0.705263	0.864407	0.851064	0.926471	0.672727	0.811321	0.795082	0.987654	0.935484	0.898305	0.708333
2	Korean	Bard	1	0	12	0.916667	1		Relevance	0.94	0.842105	0.940678	0.765957	0.867647	0.7	0.962264	1	0.975309	0.983871	0.881356	0.770833
3	Korean	Bard	0	0	11	1	1		Total	1.84	1.54737	1.80508	1.61702	1.79412	1.37273	1.77358	1.79508	1.96296	1.91935	1.77966	1.47917
4	Korean	Bard	2	0	7	0.714286	1		Rank	2	4	3	3	4	6	5	2	1	1	6	5
5	Korean	Bard	10	0	24	0.583333	1
6	Korean	Bard	12	14	17	0.294118	0.176471
7	Korean	Bard	1	0	18	0.944444	1			Info amount in English
			28	15	95	0.705263	0.842105		Bard	100
1	English	bing	1	0	5	0.8	1		GPT-4	81
2	English	bing	2	0	9	0.777778	1		Claude	68
3	English	bing	0	0.5	9	1	0.944444		Bing	59
4	English	bing	2	0	4	0.5	1		Wrtn	59
5	English	bing	2	0	16	0.875	1		Clova X	53
6	English	bing	1	3	6	0.833333	0.5
7	English	bing	0	0	10	1	1
			8	3.5	59	0.864407	0.940678			Info amount in Korean
1	Korean	bing	1	0	4	0.75	1		Bard	95
2	Korean	bing	2	3	6	0.666667	0.5		GPT-4	62
3	Korean	bing	1	1	7	0.857143	0.857143		Clova X	61
4	Korean	bing	0	0	4	1	1		Claude	55
5	Korean	bing	0	2	8	1	0.75		Wrtn	48
6	Korean	bing	3	5	5	0.4	0		Bing	47
7	Korean	bing	0	0	13	1	1
			7	11	47	0.851064	0.765957		AI	accuracy in English	Accuracy in Korean	sum
1	English	Claude	2	3	6	0.666667	0.5		GPT-4	0.987654	0.935484	1.92314
2	English	Claude	0	0	9	1	1		Bing	0.864407	0.851064	1.71547
3	English	Claude	0	0	8	1	1		Wrtn	0.898305	0.708333	1.60664
4	English	Claude	2	3	6	0.666667	0.5		Clova X	0.811321	0.795082	1.6064
5	English	Claude	0	3	17	1	0.823529		Bard	0.9	0.705263	1.60526
6	English	Claude	0	0	7	1	1		Claude	0.926471	0.672727	1.5992
7	English	Claude	1	0	15	0.933333	1
			5	9	68	0.926471	0.867647		AI	Accuracy in Korean
1	Korean	Claude	3	3	6	0.5	0.5		GPT-4	0.935484
2	Korean	Claude	2	0	5	0.6	1		Bing	0.851064
3	Korean	Claude	0	1.5	8	1	0.8125		Clova X	0.795082
4	Korean	Claude	3	2	4	0.25	0.5		Wrtn	0.708333
5	Korean	Claude	6	10	15	0.6	0.333333		Bard	0.705263
6	Korean	Claude	2	0	6	0.666667	1		Claude	0.672727
7	Korean	Claude	2	0	11	0.818182	1
			18	16.5	55	0.672727	0.7		AI	Relevance in English	Relevance in Korean	sum
1	English	Clova X	1	0	7	0.857143	1		Clova X	0.962264	1	1.96226
2	English	Clova X	0	0	0	0	0		GPT-4	0.975309	0.983871	1.95918
3	English	Clova X	1	2	10	0.9	0.8		Bard	0.94	0.842105	1.78211
4	English	Clova X	1	0	4	0.75	1		Bing	0.940678	0.765957	1.70664
5	English	Clova X	1	0	11	0.909091	1		Wrtn	0.881356	0.770833	1.65219
6	English	Clova X	3	0	10	0.7	1		Claude	0.867647	0.7	1.56765
7	English	Clova X	3	0	11	0.727273	1
			10	2	53	0.811321	0.962264			Relevance in Korean
1	Korean	Clova X	1	0	7	0.857143	1		Clova X	1
2	Korean	Clova X	2	0	7	0.714286	1		GPT-4	0.983871
3	Korean	Clova X	0.5	0	8	0.9375	1		Bard	0.842105
4	Korean	Clova X	1	0	4	0.75	1		Wrtn	0.770833
5	Korean	Clova X	4	0	14	0.714286	1		Bing	0.765957
6	Korean	Clova X	1	0	10	0.9	1		Claude	0.7
7	Korean	Clova X	3	0	11	0.727273	1
			12.5	0	61	0.795082	1
1	English	GPT	0	0	8	1	1
2	English	GPT	0	0	12	1	1
3	English	GPT	0	0	9	1	1
4	English	GPT	1	0	2	0.5	1
5	English	GPT	0	2	18	1	0.888889
6	English	GPT	0	0	13	1	1
7	English	GPT	0	0	19	1	1
			1	2	81	0.987654	0.975309
1	Korean	GPT	0	0	6	1	1
2	Korean	GPT	0.5	0	6	0.916667	1
3	Korean	GPT	0	1	6	1	0.833333
4	Korean	GPT	1	0	2	0.5	1
5	Korean	GPT	2	0	13	0.846154	1
6	Korean	GPT	0	0	13	1	1
7	Korean	GPT	0.5	0	16	0.96875	1
			4	1	62	0.935484	0.983871
1	English	Wrnt	0	0	5	1	1
2	English	Wrnt	0	0	6	1	1
3	English	Wrnt	0	0	5	1	1
4	English	Wrnt	0	3	5	1	0
5	English	Wrnt	5	0	13	0.615385	1
6	English	Wrnt	1	4	10	0.9	0.6
7	English	Wrnt	0	0	15	1	1
			6	7	59	0.898305	0.881356
1	Korean	Wrnt	3	3	3	0	0
2	Korean	Wrnt	0	0	6	1	1
3	Korean	Wrnt	1	0	7	0.857143	1
4	Korean	Wrnt	0	0	3	1	1
5	Korean	Wrnt	4	3	11	0.636364	0.727273
6	Korean	Wrnt	3	4	9	0.666667	0.555556
7	Korean	Wrnt	3	1	9	0.666667	0.888889
			14	11	48	0.708333	0.770833
